# Supplementary material for: Economic effects of livestock disease burden in Ethiopia: A computable general equilibrium analysis
Source: PLoS One. 2024 Dec 31;19(12):e0310268. doi: 10.1371/journal.pone.0310268 (PMC11687651; doi:10.1371/journal.pone.0310268)
Supplement: S1 Dataset — (ZIP) [file pone.0310268.s004.zip]

Archive with 3 entries (3 files):
- Data/basedata.har
- Data/default.prm
- Data/sets.har
